# Supplementary material for: Genomic Evidence Supporting a One Health Perspective on Staphylococcus aureus Bovine Mastitis
Source: Antibiotics (Basel). 2026 Jan 18;15(1):98. doi: 10.3390/antibiotics15010098 (PMC12837917; doi:10.3390/antibiotics15010098)
Supplement: Supplementary file 1 [file antibiotics-15-00098-s001.zip]

Archive with 5 entries (5 files):
- Supplementary_S1.pdf
- Supplementary_S2.pdf
- Supplementary_S3.pdf
- Supplementary_S4.pdf
- Supplementary_Table S1.xlsx
