# Supplementary material for: Genomic Evidence Supporting a One Health Perspective on Staphylococcus aureus Bovine Mastitis
Source: Antibiotics (Basel). 2026 Jan 18;15(1):98. doi: 10.3390/antibiotics15010098 (PMC12837917; doi:10.3390/antibiotics15010098)
Supplement: Supplementary file 1 [file antibiotics-15-00098-s001.zip › Supplementary_Table S1.xlsx]

## Sheet: Foglio1
ID	Isolate	Create date	Location	Isolation source	BioSample	Assembly	AMR genotypes	ST	SCCmec typetype	SCCmec subtype	agr type	Completeness	Contamination	CDS	Contigs
H_SAU1	PDT000032563.2	2014-06-13T01:08:04Z	Italy: Genova	endotracheal tube	SAMN02851644	GCA_000705515.1	aac(6')-Ie=HMM,aph(2'')-Ia=HMM,blaI=COMPLETE,blaR1=COMPLETE,blaZ=COMPLETE,erm(C)=COMPLETE,fosB=COMPLETE,gyrA_S84L=POINT,mecA=COMPLETE,mecR1=PARTIAL,mepA=COMPLETE,murA_G257D=POINT,parC_S80Y=POINT,tet(38)=COMPLETE	22	IV	-	gp1	100.0	0.47	2869	172
H_SAU10	PDT001245364.1	2022-02-09T14:31:00Z	Italy: Padua	nose	SAMN21467073	GCA_022114755.1	blaI=COMPLETE,blaZ=PARTIAL_END_OF_CONTIG,dfrB_A135T=POINT,mepA=COMPLETE,tet(38)=COMPLETE	59	-	-	gp1	100.0	0.12	2566	225
H_SAU11	PDT001245379.1	2022-02-09T14:31:07Z	Italy: Padua	nose	SAMN21467076	GCA_022115815.1	glpT_A100V=POINT,mepA=COMPLETE,murA_E291D=POINT,murA_T396N=POINT,tet(38)=COMPLETE	6452	-	-	gp1	100.0	0.24	2437	43
H_SAU12	PDT001408727.1	2022-09-03T03:01:37Z	Italy: Pavia	blood	SAMN24979722	GCA_024894695.1	blaI=COMPLETE,blaZ=COMPLETE,erm(T)=COMPLETE,glpT_A100V=POINT,glpT_F3I=POINT,mepA=COMPLETE,murA_D278E=POINT,murA_E291D=POINT,parC_S80F=POINT,tet(38)=COMPLETE	106	-	-	gp1	100.0	0.32	2475	28
H_SAU13	PDT001408747.1	2022-09-03T03:04:51Z	Italy: Pavia	blood	SAMN24979701	GCA_024895095.1	blaI=COMPLETE,blaZ=COMPLETE,fosB=COMPLETE,mepA=COMPLETE,pbp4_E218K=POINT,tet(38)=COMPLETE	72	-	-	gp1	100.0	0.33	2506	14
H_SAU14	PDT001408753.1	2022-09-03T03:05:29Z	Italy: Pavia	blood	SAMN24979694	GCA_024895215.1	blaI=COMPLETE,blaTEM-181=COMPLETE,blaZ=COMPLETE,fosB=COMPLETE,gyrA_S84L=POINT,mepA=COMPLETE,parC_S80F=POINT,tet(38)=COMPLETE	3510	-	-	gp1	100.0	0.14	2568	36
H_SAU15	PDT001408821.1	2022-09-03T03:27:20Z	Italy: Pavia	blood	SAMN24979624	GCA_024897525.1	mepA=COMPLETE,tet(38)=COMPLETE	6439	-	-	gp1	100.0	0.06	2529	17
H_SAU16	PDT001408901.1	2022-09-03T03:39:06Z	Italy: Pavia	blood	SAMN24979546	GCA_024899415.1	fosB=COMPLETE,mepA=COMPLETE,pbp4_E218K=POINT,tet(38)=COMPLETE	228	-	-	gp1	100.0	0.25	2583	19
H_SAU17	PDT001408931.1	2022-09-03T03:48:38Z	Italy: Pavia	blood	SAMN24979512	GCA_024900015.1	aac(6')-Ie/aph(2'')-Ia=COMPLETE,ant(6)-Ia=COMPLETE,ant(9)-Ia=COMPLETE,aph(3')-IIIa=COMPLETE,blaI=COMPLETE,blaR1=COMPLETE,blaZ=MISTRANSLATION,catA=COMPLETE,erm(A)=COMPLETE,fosB=COMPLETE,gyrA_S84L=POINT,mecA=COMPLETE,mecR1=PARTIAL,mepA=COMPLETE,parC_E84G=POINT,parC_S80F=POINT,sat4=COMPLETE,tet(38)=COMPLETE	152	I	Ia	gp2	100.0	0.12	2613	66
H_SAU18	PDT001543617.1	2022-12-21T04:55:16Z	Italy: Cesena	Respiratory sample	SAMN32208311	GCA_027157625.1	aac(6')-Ie/aph(2'')-Ia=COMPLETE,blaI=COMPLETE,blaR1=COMPLETE,blaZ=COMPLETE,catA=COMPLETE,erm(C)=COMPLETE,glpT_A100V=POINT,mecA=COMPLETE,mepA=COMPLETE,murA_E291D=POINT,murA_T396N=POINT,tet(38)=COMPLETE	22	V	-	gp1	100.0	0.11	2567	36
H_SAU19	PDT001549780.1	2022-12-26T04:03:56Z	Italy: San Giovanni Rotondo	Respiratory sample	SAMN32208348	GCA_027271605.1	blaI=COMPLETE,blaR1=HMM,blaZ=COMPLETE,dfrB_A135T=POINT,gyrA_S84L=POINT,mecA=COMPLETE,mecR1=PARTIAL,mepA=COMPLETE,parC_S80F=POINT,tet(38)=COMPLETE	8	IV	IVj	gp1	100.0	0.31	2659	58
H_SAU2	PDT000326583.2	2018-06-04T16:55:06Z	Italy: Rome	left-sided endocarditis	SAMN08580535	GCA_003184985.1	23S_C2220T=POINT,dfrB_A135T=POINT,mepA=COMPLETE,tet(38)=COMPLETE	1	-	-	gp1	100.0	0.07	2592	2
H_SAU20	PDT001549782.1	2022-12-26T04:04:05Z	Italy: San Giovanni Rotondo	Respiratory sample	SAMN32208347	GCA_027271645.1	ant(6)-Ia=COMPLETE,aph(3')-IIIa=COMPLETE,blaI=COMPLETE,blaR1=COMPLETE,blaZ=COMPLETE,erm(C)=COMPLETE,gyrA_E88K=POINT,gyrA_S84L=POINT,mecA=COMPLETE,mecR1=PARTIAL,mepA=COMPLETE,parC_E84K=POINT,parC_S80F=POINT,pbp4_R200L=POINT,sat4=COMPLETE,tet(38)=COMPLETE,tet(K)=COMPLETE	22	IV	IVa	gp3	100.0	0.18	2613	20
H_SAU21	PDT001549783.1	2022-12-26T04:04:06Z	Italy: San Giovanni Rotondo	Respiratory sample	SAMN32208346	GCA_027271675.1	blaI=COMPLETE,blaR1=HMM,blaZ=COMPLETE,dfrB_A135T=POINT,gyrA_E88A=POINT,gyrA_S84L=POINT,mecA=COMPLETE,mecR1=PARTIAL,mepA=COMPLETE,parC_S80F=POINT,parE_D432N=POINT,tet(38)=COMPLETE	22	IV	IVj	gp1	100.0	0.1	2608	51
H_SAU22	PDT001549784.1	2022-12-26T04:04:22Z	Italy: San Giovanni Rotondo	Respiratory sample	SAMN32208345	GCA_027271705.1	blaI=COMPLETE,blaR1=HMM,blaZ=COMPLETE,catA=COMPLETE,dfrB_A135T=POINT,gyrA_S84L=POINT,mecA=COMPLETE,mecR1=PARTIAL,mepA=COMPLETE,parC_S80F=POINT,tet(38)=COMPLETE	8	IV	IVj	gp1	100.0	0.31	2656	58
H_SAU23	PDT001549787.1	2022-12-26T04:05:31Z	Italy: Torino	Respiratory sample	SAMN32208342	GCA_027271765.1	aadD1=COMPLETE,blaI=COMPLETE,blaR1=COMPLETE,blaZ=COMPLETE,bleO=COMPLETE,erm(C)=COMPLETE,fosB=COMPLETE,gyrA_S84L=POINT,mecA=COMPLETE,mecR1=PARTIAL,mepA=PARTIAL,murA_G257D=POINT,parC_S80Y=POINT,tet(38)=COMPLETE	8	IV	-	gp1	100.0	0.12	2711	45
H_SAU24	PDT001549788.1	2022-12-26T04:05:39Z	Italy: Lecco	Respiratory sample	SAMN32208318	GCA_027271785.1	blaI=COMPLETE,blaR1=COMPLETE,blaZ=COMPLETE,fosB=COMPLETE,mecA=COMPLETE,mecR1=PARTIAL,mepA=COMPLETE,murA_G257D=POINT,tet(38)=COMPLETE	3864	IV	-	gp1	100.0	0.1	2669	43
H_SAU25	PDT001549789.1	2022-12-26T04:05:47Z	Italy: Torino	Respiratory sample	SAMN32208341	GCA_027271805.1	aadD1=COMPLETE,ant(9)-Ia=COMPLETE,blaI=COMPLETE,blaR1=COMPLETE,blaZ=COMPLETE,bleO=COMPLETE,erm(A)=COMPLETE,fosB=COMPLETE,gyrA_S84L=POINT,mecA=COMPLETE,mecI=COMPLETE,mecR1=COMPLETE,mepA=COMPLETE,parC_E84G=POINT,parC_S80Y=POINT,tet(38)=COMPLETE	22	II	IIa	gp2	100.0	0.59	2764	75
H_SAU26	PDT001549790.1	2022-12-26T04:05:55Z	Italy: Roma	Respiratory sample	SAMN32208333	GCA_027271835.1	blaI=COMPLETE,blaR1=HMM,blaZ=COMPLETE,dfrB_A135T=POINT,erm(C)=COMPLETE,gyrA_S84L=POINT,mecA=COMPLETE,mecR1=PARTIAL,mepA=COMPLETE,parC_S80F=POINT,parE_D432N=POINT,tet(38)=COMPLETE	22	IV	IVj	gp1	100.0	0.31	2664	59
H_SAU27	PDT001549792.1	2022-12-26T04:06:12Z	Italy: Roma	Respiratory sample	SAMN32208337	GCA_027271865.1	blaI=COMPLETE,blaR1=HMM,blaZ=COMPLETE,dfrB_A135T=POINT,erm(C)=COMPLETE,gyrA_S84L=POINT,mecA=COMPLETE,mecR1=PARTIAL,mepA=COMPLETE,parC_S80F=POINT,parE_P451S=POINT,tet(38)=COMPLETE	5	IV	IVj	gp1	100.0	0.31	2657	46
H_SAU28	PDT001549793.1	2022-12-26T04:06:11Z	Italy: Lecco	Respiratory sample	SAMN32208316	GCA_027271875.1	aadD1=COMPLETE,ant(9)-Ia=COMPLETE,blaI=COMPLETE,blaR1=COMPLETE,blaZ=COMPLETE,bleO=COMPLETE,erm(A)=COMPLETE,fosB=COMPLETE,gyrA_S84L=POINT,mecA=COMPLETE,mecI=COMPLETE,mecR1=COMPLETE,mepA=COMPLETE,parC_E84G=POINT,parC_S80Y=POINT,tet(38)=COMPLETE	22	II	IIa	gp2	100.0	0.43	2542	29
H_SAU29	PDT001549795.1	2022-12-26T04:06:20Z	Italy: Lecco	Respiratory sample	SAMN32208317	GCA_027271925.1	blaI=COMPLETE,blaR1=HMM,blaZ=COMPLETE,dfrB_A135T=POINT,erm(C)=COMPLETE,gyrA_S84L=POINT,mecA=COMPLETE,mecR1=PARTIAL,mepA=COMPLETE,parC_S80F=POINT,tet(38)=COMPLETE	22	IV	IVj	gp1	100.0	0.29	2601	48
H_SAU3	PDT000335295.2	2018-06-18T21:25:21Z	Italy: Florence	lesion swab	SAMN08717757	GCA_003237055.1	dfrG=COMPLETE,fosB=COMPLETE,gyrA_S84L=POINT,mepA=COMPLETE,parC_S80F=POINT,tet(38)=COMPLETE,tet(K)=COMPLETE	8	-	-	gp2	100.0	0.12	2537	23
H_SAU30	PDT001549796.1	2022-12-26T04:06:28Z	Italy: Torino	Respiratory sample	SAMN32208339	GCA_027271945.1	blaI=COMPLETE,blaR1=COMPLETE,blaZ=COMPLETE,fosB=COMPLETE,gyrA_S84L=POINT,mecA=COMPLETE,mecR1=PARTIAL,mepA=PARTIAL,murA_G257D=POINT,parC_S80Y=POINT,tet(38)=COMPLETE	22	IV	-	gp1	100.0	0.31	2649	37
H_SAU31	PDT001549799.1	2022-12-26T04:06:54Z	Italy: Milano	Respiratory sample	SAMN32208319	GCA_027271995.1	blaI=COMPLETE,blaR1=HMM,blaZ=COMPLETE,dfrB_A135T=POINT,erm(C)=COMPLETE,gyrA_S84L=POINT,mecA=COMPLETE,mecR1=PARTIAL,mepA=COMPLETE,parC_S80F=POINT,parE_D432N=POINT,tet(38)=COMPLETE	22	IV	IVj	gp1	100.0	0.11	2624	43
H_SAU32	PDT001549800.1	2022-12-26T04:07:03Z	Italy: Roma	Respiratory sample	SAMN32208335	GCA_027272025.1	blaI=COMPLETE,blaR1=HMM,blaZ=COMPLETE,dfrB_A135T=POINT,erm(C)=COMPLETE,gyrA_S84L=POINT,mecA=COMPLETE,mecR1=PARTIAL,mepA=COMPLETE,parC_S80F=POINT,parE_P451S=POINT,tet(38)=COMPLETE	22	IV	IVj	gp1	100.0	0.31	2660	46
H_SAU33	PDT001549801.1	2022-12-26T04:07:11Z	Italy: Torino	Respiratory sample	SAMN32208340	GCA_027272045.1	blaI=COMPLETE,blaR1=HMM,blaZ=COMPLETE,dfrB_A135T=POINT,erm(C)=COMPLETE,gyrA_S84L=POINT,mecA=COMPLETE,mecR1=PARTIAL,mepA=COMPLETE,parC_S80F=POINT,tet(38)=COMPLETE	5	IV	IVj	gp1	100.0	0.31	2639	49
H_SAU34	PDT001549802.1	2022-12-26T04:07:20Z	Italy: Perugia	Respiratory sample	SAMN32208332	GCA_027272065.1	fosB=COMPLETE,gyrA_S84L=POINT,mecA=COMPLETE,mecR1=PARTIAL,mepA=COMPLETE,parC_S80F=POINT,tet(38)=COMPLETE	1	IV	-	gp2	100.0	0.17	2562	26
H_SAU35	PDT001549804.1	2022-12-26T04:07:35Z	Italy: Perugia	Respiratory sample	SAMN32208330	GCA_027272095.1	ant(6)-Ia=COMPLETE,aph(3')-IIIa=COMPLETE,blaI=COMPLETE,blaR1=COMPLETE,blaZ=COMPLETE,erm(C)=COMPLETE,mecA=COMPLETE,mecR1=PARTIAL,mepA=COMPLETE,pbp4_R200L=POINT,sat4=COMPLETE,tet(38)=COMPLETE,tet(K)=COMPLETE	22	IV	IVa	gp3	100.0	0.11	2551	21
H_SAU36	PDT001549807.1	2022-12-26T04:08:23Z	Italy: Perugia	Respiratory sample	SAMN32208327	GCA_027272155.1	blaI=COMPLETE,blaR1=HMM,blaZ=COMPLETE,dfrB_A135T=POINT,erm(C)=COMPLETE,gyrA_S84L=POINT,mecA=COMPLETE,mecR1=PARTIAL,mepA=COMPLETE,parC_S80F=POINT,parE_D432N=POINT,tet(38)=COMPLETE	5	IV	IVj	gp1	100.0	0.29	2606	50
H_SAU37	PDT001549809.1	2022-12-26T04:08:41Z	Italy: Perugia	Respiratory sample	SAMN32208324	GCA_027272205.1	aac(6')-Ie/aph(2'')-Ia=COMPLETE,catA=COMPLETE,fosB=COMPLETE,gyrA_S84L=POINT,mecA=COMPLETE,mecR1=PARTIAL,mepA=COMPLETE,parC_S80F=POINT,tet(38)=COMPLETE	239	IV	-	gp2	100.0	0.17	2611	35
H_SAU38	PDT001549811.1	2022-12-26T04:08:57Z	Italy: Milano	Respiratory sample	SAMN32208322	GCA_027272245.1	aac(6')-Ie/aph(2'')-Ia=COMPLETE,ant(9)-Ia=COMPLETE,blaPC1=COMPLETE,blaR1=COMPLETE,erm(A)=PARTIAL_END_OF_CONTIG,folP_E258EKE=POINT,folP_F17L=POINT,fosB=COMPLETE,fusA_L461K=POINT,gyrA_G106D=POINT,gyrA_S84L=POINT,ileS_V588F=POINT,mecA=COMPLETE,mecI=MISTRANSLATION,mecR1=COMPLETE,mepA=COMPLETE,murA_G257D=POINT,parC_E84G=POINT,parC_S80F=POINT,rpoB_H481N=POINT,rpoB_L466S=POINT,tet(38)=COMPLETE,tet(M)=CO…	22	III	-	gp1	100.0	0.1	2872	102
H_SAU39	PDT001549815.1	2022-12-26T04:09:19Z	Italy: Milano	Respiratory sample	SAMN32208320	GCA_027272325.1	blaI=COMPLETE,blaR1=HMM,blaZ=COMPLETE,dfrB_A135T=POINT,erm(C)=COMPLETE,gyrA_S84L=POINT,mecA=COMPLETE,mecR1=PARTIAL,mepA=COMPLETE,parC_S80F=POINT,tet(38)=COMPLETE	5	IV	IVj	gp1	100.0	0.09	2531	37
H_SAU4	PDT000335319.2	2018-06-18T21:32:14Z	Italy: Florence	bronchoaspiration material	SAMN08717705	GCA_003237535.1	aac(6')-Ie/aph(2'')-Ia=COMPLETE,ant(9)-Ia=COMPLETE,blaI=COMPLETE,blaZ=COMPLETE,erm(A)=COMPLETE,erm(C)=COMPLETE,erm(C)=PARTIAL,fosB=COMPLETE,mepA=COMPLETE,mupA=COMPLETE,tet(38)=COMPLETE	3863	-	-	gp2	100.0	0.64	2591	52
H_SAU40	PDT001549820.1	2022-12-26T04:09:55Z	Italy: Cesena	Respiratory sample	SAMN32208305	GCA_027272425.1	blaI=COMPLETE,blaR1=HMM,blaZ=COMPLETE,dfrB_A135T=POINT,gyrA_S84L=POINT,mecA=COMPLETE,mecR1=PARTIAL,mepA=COMPLETE,parC_S80F=POINT,tet(38)=COMPLETE	22	IV	IVj	gp1	100.0	0.31	2637	50
H_SAU41	PDT001549822.1	2022-12-26T04:10:19Z	Italy: Catania	Respiratory sample	SAMN32208299	GCA_027272465.1	blaI=COMPLETE,blaR1=HMM,blaZ=COMPLETE,dfrB_A135T=POINT,erm(C)=COMPLETE,gyrA_S84L=POINT,mecA=COMPLETE,mecR1=PARTIAL,mepA=COMPLETE,parC_E84K=POINT,parC_S80F=POINT,tet(38)=COMPLETE	22	IV	IVj	gp1	100.0	0.42	2620	40
H_SAU42	PDT001549824.1	2022-12-26T04:11:10Z	Italy: Catania	Respiratory sample	SAMN32208300	GCA_027272505.1	blaI=COMPLETE,blaR1=HMM,blaZ=COMPLETE,dfrB_A135T=POINT,gyrA_S84L=POINT,mecA=COMPLETE,mecR1=PARTIAL,mepA=COMPLETE,parC_E84K=POINT,parC_S80F=POINT,tet(38)=COMPLETE	228	IV	IVj	gp1	100.0	0.42	2659	45
H_SAU43	PDT001549826.1	2022-12-26T04:11:35Z	Italy: Ancona	Respiratory sample	SAMN32208296	GCA_027272545.1	aac(6')-Ie/aph(2'')-Ia=COMPLETE,ant(6)-Ia=COMPLETE,ant(9)-Ia=COMPLETE,aph(3')-IIIa=COMPLETE,blaI=COMPLETE,blaR1=COMPLETE,blaZ=MISTRANSLATION,erm(A)=COMPLETE,fosB=COMPLETE,gyrA_S84L=POINT,mecA=COMPLETE,mecR1=PARTIAL,mepA=COMPLETE,parC_S80F=POINT,parE_D432N=POINT,rpoB_H481N=POINT,sat4=COMPLETE,tet(38)=COMPLETE	22	I	Ia	gp2	100.0	0.12	2666	85
H_SAU44	PDT001549828.1	2022-12-26T04:11:53Z	Italy: Ancona	Respiratory sample	SAMN32208294	GCA_027272585.1	aadD1=COMPLETE,blaI=COMPLETE,blaR1=HMM,blaZ=COMPLETE,dfrB_A135T=POINT,erm(C)=COMPLETE,gyrA_S84L=POINT,mecA=COMPLETE,mecR1=PARTIAL,mepA=COMPLETE,parC_S80F=POINT,tet(38)=COMPLETE	22	IV	IVj	gp1	100.0	0.3	2688	47
H_SAU45	PDT001549830.1	2022-12-26T04:12:23Z	Italy: Ancona	Respiratory sample	SAMN32208293	GCA_027272605.1	blaI=COMPLETE,blaZ=COMPLETE,dfrB_A135T=POINT,erm(C)=COMPLETE,gyrA_S84L=POINT,mecA=COMPLETE,mecR1=PARTIAL,mepA=COMPLETE,parC_S80F=POINT,qnrD=PARTIAL_END_OF_CONTIG,tet(38)=COMPLETE	22	IV	IVj	gp1	100.0	0.29	2662	85
H_SAU46	PDT001549831.1	2022-12-26T04:12:33Z	Italy: Milano	Respiratory sample	SAMN32208290	GCA_027272645.1	blaI=COMPLETE,blaR1=HMM,blaZ=COMPLETE,dfrB_A135T=POINT,erm(C)=COMPLETE,gyrA_S84L=POINT,mecA=COMPLETE,mecR1=PARTIAL,mepA=COMPLETE,parC_S80F=POINT,tet(38)=COMPLETE	105	IV	IVj	gp1	100.0	0.31	2658	54
H_SAU47	PDT001549833.1	2022-12-26T04:13:11Z	Italy: Bolzano	Respiratory sample	SAMN32208287	GCA_027272685.1	aadD1=COMPLETE,ant(9)-Ia=COMPLETE,blaI=COMPLETE,blaR1=COMPLETE,blaZ=COMPLETE,bleO=COMPLETE,erm(A)=COMPLETE,fosB=COMPLETE,gyrA_S84L=POINT,mecA=COMPLETE,mecI=COMPLETE,mecR1=COMPLETE,mepA=COMPLETE,parC_E84G=POINT,parC_S80Y=POINT,tet(38)=COMPLETE	22	II	IIa	gp2	100.0	0.5	2676	38
H_SAU48	PDT001549834.1	2022-12-26T04:13:20Z	Italy: Bolzano	Respiratory sample	SAMN32208288	GCA_027272715.1	blaI=COMPLETE,blaR1=HMM,blaZ=COMPLETE,dfrB_A135T=POINT,erm(C)=COMPLETE,gyrA_S84L=POINT,mecA=COMPLETE,mecR1=PARTIAL,mepA=COMPLETE,parC_S80F=POINT,tet(38)=COMPLETE	105	IV	IVj	gp1	100.0	0.3	2600	43
H_SAU49	PDT001549837.1	2022-12-26T04:14:23Z	Italy: Bolzano	Respiratory sample	SAMN32208289	GCA_027272755.1	aadD1=COMPLETE,ant(9)-Ia=COMPLETE,blaI=COMPLETE,blaR1=COMPLETE,blaZ=COMPLETE,bleO=COMPLETE,erm(A)=COMPLETE,fosB=COMPLETE,gyrA_S84L=POINT,mecA=COMPLETE,mecI=COMPLETE,mecR1=COMPLETE,mepA=COMPLETE,parC_E84G=POINT,parC_S80Y=POINT,tet(38)=COMPLETE	5	II	IIa	gp2	100.0	0.5	2674	34
H_SAU5	PDT000335320.2	2018-06-18T21:32:13Z	Italy: Florence	sputum	SAMN08717704	GCA_003237545.1	blaI=COMPLETE,blaR1=HMM,blaZ=COMPLETE,glpT_A100V=POINT,mepA=COMPLETE,murA_E291D=POINT,murA_T396N=POINT,tet(38)=COMPLETE	5	-	-	gp2	100.0	0.06	2722	39
H_SAU50	PDT001549838.1	2022-12-26T04:14:32Z	Italy: Cesena	Respiratory sample	SAMN32208313	GCA_027272765.1	aadD1=COMPLETE,ant(9)-Ia=COMPLETE,blaI=COMPLETE,blaR1=COMPLETE,blaZ=COMPLETE,bleO=COMPLETE,erm(A)=COMPLETE,fosB=COMPLETE,gyrA_S84L=POINT,mecA=COMPLETE,mecI=COMPLETE,mecR1=COMPLETE,mepA=COMPLETE,parC_E84G=POINT,parC_S80Y=POINT,tet(38)=COMPLETE	1162	II	IIa	gp2	100.0	0.52	2618	25
H_SAU6	PDT000335328.2	2018-06-18T21:34:22Z	Italy: Florence	nasal swab	SAMN08717689	GCA_003237705.1	blaI=COMPLETE,blaR1=COMPLETE,blaZ=COMPLETE,erm(C)=COMPLETE,fosB=COMPLETE,mecA=COMPLETE,mecR1=PARTIAL,mepA=COMPLETE,tet(38)=COMPLETE	5	IV	-	gp2	100.0	0.21	2663	42
H_SAU7	PDT000335421.2	2018-06-18T22:00:05Z	Italy: Florence	sputum	SAMN08717664	GCA_003239585.1	aadD1=COMPLETE,ant(9)-Ia=COMPLETE,bleO=COMPLETE,dfrS1=COMPLETE,erm(A)=COMPLETE,erm(C)=COMPLETE,fosB=COMPLETE,gyrA_E88K=POINT,mecA=COMPLETE,mecI=COMPLETE,mecR1=COMPLETE,mepA=MISTRANSLATION,parC_S80F=POINT,tet(38)=COMPLETE,tet(M)=COMPLETE	-	II	IIa	gp2	100.0	0.68	2660	28
H_SAU8	PDT000335439.2	2018-06-18T22:06:26Z	Italy: Florence	sputum	SAMN08717676	GCA_003239915.1	aac(6')-Ie/aph(2'')-Ia=COMPLETE,ant(6)-Ia=COMPLETE,ant(9)-Ia=COMPLETE,aph(3')-IIIa=COMPLETE,erm(A)=COMPLETE,fosB=COMPLETE,gyrA_S84L=POINT,mecA=COMPLETE,mecR1=PARTIAL,mepA=COMPLETE,parC_S80F=POINT,sat4=COMPLETE,tet(38)=COMPLETE	228	I	Ia	gp2	100.0	0.13	2629	67
H_SAU9	PDT001245369.1	2022-02-09T14:31:02Z	Italy: Padua	armpit	SAMN21467068	GCA_022114735.1	ant(6)-Ia=MISTRANSLATION,aph(3')-IIIa=COMPLETE,blaI=COMPLETE,blaR1=COMPLETE,blaZ=COMPLETE,fosB=COMPLETE,gyrA_S84L=POINT,mecA=COMPLETE,mecR1=PARTIAL,mepA=COMPLETE,mph(C)=COMPLETE,msr(A)=COMPLETE,murA_G257D=POINT,parC_S80Y=POINT,tet(38)=COMPLETE	8	IV	IVa	gp1	99.97	0.37	2803	334
